# Supplementary material for: Reproductive Outcomes in Young Women with Early-Stage Cervical Cancer Greater than 2 cm Undergoing Fertility-Sparing Treatment: A Systematic Review
Source: Medicina (Kaunas). 2024 Apr 6;60(4):608. doi: 10.3390/medicina60040608 (PMC11051883; doi:10.3390/medicina60040608)
Supplement: Supplementary file 1 [file medicina-60-00608-s001.zip]

Archive with 1 entries (1 files):
- medicina-2949434-supplementary.pdf
